# Supplementary material for: Exploring Factors Influencing Patient Delay Behavior in Oral Cancer: The Development of a Risk Prediction Model in Western China
Source: Healthcare (Basel). 2024 Nov 12;12(22):2252. doi: 10.3390/healthcare12222252 (PMC11593436; doi:10.3390/healthcare12222252)
Supplement: Supplementary file 1 [file healthcare-12-02252-s001.zip]

Archive with 1 entries (1 files):
- healthcare-3185604-supplementary.pdf
